# Supplementary material for: Considerations about the Continuous Assay Methods, Spectrophotometric and Spectrofluorometric, of the Monophenolase Activity of Tyrosinase
Source: Biomolecules. 2021 Aug 25;11(9):1269. doi: 10.3390/biom11091269 (PMC8465126; doi:10.3390/biom11091269)
Supplement: Supplementary file 1 [file biomolecules-11-01269-s001.zip]

Archive with 1 entries (1 files):
- biomolecules-1358976-final-suppl.pdf
